# Supplementary material for: A small-scale survey of fenbendazole resistance in Ascaridia galli and Heterakis gallinarum, two common ascarid parasites of poultry
Source: Poult Sci. 2025 Sep 10;104(11):105808. doi: 10.1016/j.psj.2025.105808 (PMC12475845; doi:10.1016/j.psj.2025.105808)
Supplement: Supplementary file 1 [file mmc1.zip]

Archive with 1 entries (1 files):
- S File 1.csv
